# Supplementary material for: Cost-effectiveness analysis of drug-eluting beads and conventional transarterial chemoembolization in the treatment of hepatocellular carcinoma
Source: Front Public Health. 2022 Oct 26;10:963058. doi: 10.3389/fpubh.2022.963058 (PMC9643739; doi:10.3389/fpubh.2022.963058)
Supplement: Supplementary file 1 [file Table_1.xlsx]

## Sheet: Sheet1
Supplementary Tables 1 Final Event Timeline in the DEB-TACE group
Number	PFS		OS
	Time/Month	Final Event	Time/Month	Final Event
1	24.27	censor	24.27	censor
2	18.93	PD	22	Death
3	10.1	PD	18.1	Death
4	6.1	censor	6.1	censor
5	5.43	censor	5.43	censor
6	7.7	PD	21.07	Death
7	26.23	censor	26.23	censor
8	8.17	censor	8.17	censor
9	13.07	censor	13.07	censor
10	23.7	censor	23.7	censor
11	14.43	PD	17.63	Death
12	6.77	censor	24.57	censor
13	5.3	PD	6.57	Death
14	19.5	censor	21.27	censor
15	17.03	PD	23.1	censor
16	17.03	censor	22.6	censor
17	14.13	PD	15.5	Death
18	8.2	PD	8.27	censor
19	17.77	censor	17.77	censor
20	6	PD	7.83	Death
21	16.73	censor	16.73	censor
22	11.03	censor	19.6	censor
23	14.5	censor	14.5	censor
24	6.9	censor	15.13	censor
25	7.87	PD	7.87	Death
26	14.2	PD	14.2	censor
27	5.4	PD	6.97	Death
28	6.63	censor	7.93	censor
29	4.9	censor	7.2	censor
30	9.4	censor	9.4	censor
31	8.67	censor	8.67	censor
32	7.3	censor	7.3	censor
33	3.43	censor	7.97	censor
34	2.67	PD	6.83	Death
35	4.93	PD	8.37	censor
36	7.73	censor	7.73	censor
37	7.37	PD	10.67	censor
38	6.97	censor	6.97	censor
39	5.8	PD	7.17	censor
40	4.27	censor	4.27	censor
