# Supplementary material for: Cost-effectiveness analysis of drug-eluting beads and conventional transarterial chemoembolization in the treatment of hepatocellular carcinoma
Source: Front Public Health. 2022 Oct 26;10:963058. doi: 10.3389/fpubh.2022.963058 (PMC9643739; doi:10.3389/fpubh.2022.963058)
Supplement: Supplementary file 2 [file Table_2.xlsx]

## Sheet: Sheet1
Supplementary Tables 2 Final Event Timeline in the cTACE group
Number	PFS		OS
	Time/Month	Final Event	Time/Month	Final Event
1	6.9	PD	8.9	Death
2	28.47	censor	28.47	censor
3	24.53	censor	24.53	censor
4	7	censor	15.37	censor
5	16.67	PD	18.73	Death
6	9.93	PD	25.73	censor
7	3.5	PD	14.27	Death
8	15.5	PD	22.93	Death
9	7.27	PD	12.43	Death
10	14.43	PD	24.07	censor
11	24.13	PD	24.6	Death
12	5.4	PD	10.57	Death
13	5.67	PD	23.57	censor
14	2.8	PD	9.53	Death
15	7.33	PD	7.5	Death
16	4.5	PD	4.67	Death
17	22.57	censor	22.57	censor
18	7	PD	8.03	Death
19	19.2	censor	22.43	censor
20	21.47	censor	21.47	censor
21	9.23	PD	10.23	Death
22	10.73	PD	21.3	censor
23	13.23	PD	20.03	censor
24	19.33	censor	19.33	censor
25	4.3	PD	19.2	censor
26	18.97	censor	18.97	censor
27	17.97	PD	17.97	censor
28	18.17	censor	18.17	censor
29	5.1	PD	13.1	Death
30	14	censor	14	censor
31	13.6	PD	13.6	censor
32	7.53	censor	18.5	censor
33	13.13	censor	13.13	censor
34	8.23	censor	8.23	censor
35	9.63	PD	9.63	censor
36	4.9	PD	11.27	Death
37	5.33	censor	11.13	censor
38	9.97	censor	9.97	censor
39	10.43	censor	12.8	censor
40	7.27	PD	9.77	Death
41	10.33	censor	10.33	censor
42	9.97	censor	9.97	censor
43	4.83	PD	6.83	Death
44	8.67	censor	8.67	censor
45	7.23	censor	7.23	censor
46	5.03	censor	8.17	censor
47	9.73	censor	9.73	censor
48	6.07	PD	6.23	censor
49	4.27	censor	4.27	censor
